# Supplementary material for: Identification of Olfactory Receptors Responding to Androstenone and the Key Structure Determinant in Domestic Pig
Source: Curr Issues Mol Biol. 2024 Dec 30;47(1):13. doi: 10.3390/cimb47010013 (PMC11763519; doi:10.3390/cimb47010013)
Supplement: Supplementary file 1 [file cimb-47-00013-s001.zip]

Archive with 14 entries (14 files):
- Figure S1.pdf
- Figure S2.pdf
- Figure S3.pdf
- Table S1.pdf
- Table S10.pdf
- Table S11.pdf
- Table S2.pdf
- Table S3.pdf
- Table S4.pdf
- Table S5.pdf
- Table S6.pdf
- Table S7.pdf
- Table S8.pdf
- Table S9.pdf
